# Supplementary material for: Aerosol emission in professional singing of classical music
Source: Sci Rep. 2021 Jul 21;11:14861. doi: 10.1038/s41598-021-93281-x (PMC8295351; doi:10.1038/s41598-021-93281-x)
Supplement: Supplementary file 1 — Supplementary Information. [file 41598_2021_93281_MOESM1_ESM.zip]

Archive with 3 entries (3 files):
- Muerbe_2021_singer_Sci_Rep_Statistic.Rmd
- Muerbe_2021_singer_Sci_Rep_Statistic.pdf
- data.csv
