# Supplementary material for: Aerosol emission in professional singing of classical music
Source: Sci Rep. 2021 Jul 21;11:14861. doi: 10.1038/s41598-021-93281-x (PMC8295351; doi:10.1038/s41598-021-93281-x)
Supplement: Supplementary file 1 — Supplementary Information. [file 41598_2021_93281_MOESM1_ESM.zip › data.csv]

ID	VoiceClassification	Condition	PM.cum.mum	SPL	PM.(0.3-0.5).mum	PM.(0.5-1.0).mum	PM.(1.0-3.0).mum	PM.(3.0-5.0).mum	PM.(5.0-10.0).mum	PM.(10.0-25.0).mum
S1	Baritone	breathing	14.13	61	0	0	14.13	0	0	0
S1	Baritone	breathing	28.25	61	23.54	4.71	0	0	0	0
S1	Baritone	breathing	9.42	61	4.71	4.71	0	0	0	0
S1	Baritone	breathing	0	61	0	0	0	0	0	0
S1	Baritone	breathing	9.42	61	4.71	0	4.71	0	0	0
S1	Baritone	speaking	70.63	70.59999999999999	37.67	18.83	14.13	0	0	0
S1	Baritone	speaking	80.05	69.8	51.79	14.13	14.13	0	0	0
S1	Baritone	speaking	61.21	69.8	28.25	4.71	28.25	0	0	0
S1	Baritone	speaking	42.38	70.2	28.25	14.13	0	0	0	0
S1	Baritone	speaking	84.76000000000001	70.59999999999999	47.09	32.96	4.71	0	0	0
S1	Baritone	singing	692.17	80.8	395.52	197.76	98.88	0	0	0
S1	Baritone	singing	753.38	80.90000000000001	442.61	193.05	117.72	0	0	0
S1	Baritone	singing	630.96	81.2	339.02	174.22	113.01	4.71	0	0
S1	Baritone	singing	847.55	80.90000000000001	428.48	273.1	145.97	0	0	0
S1	Baritone	singing	998.23	81.40000000000001	579.16	287.23	131.84	0	0	0
S1	Baritone	piano	423.78	65.40000000000001	141.26	188.34	94.17	0	0	0
S1	Baritone	piano	494.41	65.09999999999999	306.06	94.17	94.17	0	0	0
S1	Baritone	piano	353.15	65	117.72	117.72	117.72	0	0	0
S1	Baritone	piano	447.32	64.2	235.43	94.17	94.17	23.54	0	0
S1	Baritone	piano	517.95	62.9	188.34	141.26	188.34	0	0	0
S1	Baritone	mezzoforte	282.52	71.2	94.17	94.17	70.63	0	23.54	0
S1	Baritone	mezzoforte	353.15	71	141.26	70.63	141.26	0	0	0
S1	Baritone	mezzoforte	235.43	71.90000000000001	23.54	141.26	70.63	0	0	0
S1	Baritone	mezzoforte	211.89	71.5	70.63	23.54	117.72	0	0	0
S1	Baritone	mezzoforte	376.69	70	141.26	94.17	141.26	0	0	0
S1	Baritone	forte	376.69	77.59999999999999	235.43	117.72	23.54	0	0	0
S1	Baritone	forte	824.01	78.8	447.32	94.17	282.52	0	0	0
S1	Baritone	forte	211.89	77.59999999999999	70.63	117.72	23.54	0	0	0
S1	Baritone	forte	164.8	75.8	94.17	23.54	47.09	0	0	0
S1	Baritone	forte	400.23	77.2	235.43	47.09	117.72	0	0	0
S2	Baritone	breathing	56.5	58.9	28.25	18.83	9.42	0	0	0
S2	Baritone	breathing	23.54	58.9	9.42	4.71	9.42	0	0	0
S2	Baritone	breathing	4.71	58.9	4.71	0	0	0	0	0
S2	Baritone	breathing	14.13	58.9	9.42	0	4.71	0	0	0
S2	Baritone	breathing	75.34	58.9	23.54	42.38	9.42	0	0	0
S2	Baritone	speaking	37.67	65.3	28.25	4.71	4.71	0	0	0
S2	Baritone	speaking	4.71	69.09999999999999	0	4.71	0	0	0	0
S2	Baritone	speaking	23.54	69.40000000000001	9.42	4.71	9.42	0	0	0
S2	Baritone	speaking	4.71	71.40000000000001	0	4.71	0	0	0	0
S2	Baritone	speaking	14.13	69.40000000000001	0	4.71	9.42	0	0	0
S2	Baritone	singing	734.55	82.2	414.36	207.18	108.3	4.71	0	0
S2	Baritone	singing	969.98	80.7	569.74	240.14	160.09	0	0	0
S2	Baritone	singing	781.63	79.7	395.52	249.56	136.55	0	0	0
S2	Baritone	singing	955.85	83.2	466.15	329.6	155.38	0	4.71	0
S2	Baritone	singing	861.6799999999999	80	437.9	249.56	174.22	0	0	0
S2	Baritone	piano	635.66	73	211.89	282.52	141.26	0	0	0
S2	Baritone	piano	141.26	67.5	117.72	0	23.54	0	0	0
S2	Baritone	piano	235.43	66.90000000000001	94.17	94.17	47.09	0	0	0
S2	Baritone	piano	164.8	66.3	70.63	47.09	47.09	0	0	0
S2	Baritone	piano	753.38	67.90000000000001	400.23	211.89	141.26	0	0	0
S2	Baritone	mezzoforte	400.23	76.5	94.17	141.26	164.8	0	0	0
S2	Baritone	mezzoforte	659.21	76.59999999999999	235.43	258.97	164.8	0	0	0
S2	Baritone	mezzoforte	517.95	74.8	329.6	141.26	47.09	0	0	0
S2	Baritone	mezzoforte	517.95	75	282.52	117.72	117.72	0	0	0
S2	Baritone	mezzoforte	776.92	76.90000000000001	353.15	211.89	211.89	0	0	0
S2	Baritone	forte	1153.61	79.59999999999999	541.49	400.23	211.89	0	0	0
S2	Baritone	forte	1294.87	78.3	847.55	306.06	141.26	0	0	0
S2	Baritone	forte	588.58	80.3	353.15	141.26	94.17	0	0	0
S2	Baritone	forte	800.47	78.09999999999999	329.6	306.06	164.8	0	0	0
S2	Baritone	forte	682.75	78.59999999999999	329.6	211.89	117.72	23.54	0	0
S3	Tenor	breathing	131.84	59.3	51.79	47.09	32.96	0	0	0
S3	Tenor	breathing	0	59.3	0	0	0	0	0	0
S3	Tenor	breathing	32.96	59.3	4.71	18.83	9.42	0	0	0
S3	Tenor	breathing	4.71	59.3	4.71	0	0	0	0	0
S3	Tenor	breathing	4.71	59.3	4.71	0	0	0	0	0
S3	Tenor	speaking	84.76000000000001	71	65.92	18.83	0	0	0	0
S3	Tenor	speaking	28.25	69.59999999999999	23.54	4.71	0	0	0	0
S3	Tenor	speaking	47.09	71.09999999999999	42.38	0	4.71	0	0	0
S3	Tenor	speaking	61.21	71.90000000000001	51.79	0	9.42	0	0	0
S3	Tenor	speaking	47.09	69.40000000000001	28.25	9.42	9.42	0	0	0
S3	Tenor	singing	1186.57	84.40000000000001	560.33	395.52	230.72	0	0	0
S3	Tenor	singing	1078.27	82.5	536.78	371.98	169.51	0	0	0
S3	Tenor	singing	880.51	82.5	447.32	282.52	150.68	0	0	0
S3	Tenor	singing	969.98	82.2	475.57	329.6	164.8	0	0	0
S3	Tenor	singing	1257.2	82.40000000000001	692.17	334.31	226.01	0	0	4.71
S3	Tenor	piano	918.1799999999999	62.8	659.21	164.8	94.17	0	0	0
S3	Tenor	piano	70.63	60.4	47.09	0	23.54	0	0	0
S3	Tenor	piano	0	59.8	0	0	0	0	0	0
S3	Tenor	piano	0	59.9	0	0	0	0	0	0
S3	Tenor	piano	23.54	61.7	23.54	0	0	0	0	0
S3	Tenor	mezzoforte	3084.15	81.09999999999999	1624.47	1035.9	400.23	0	0	23.54
S3	Tenor	mezzoforte	2589.74	77.59999999999999	1506.76	612.12	470.86	0	0	0
S3	Tenor	mezzoforte	1789.28	77.8	965.27	470.86	353.15	0	0	0
S3	Tenor	mezzoforte	1648.02	78.5	941.72	517.95	188.34	0	0	0
S3	Tenor	mezzoforte	1530.3	76.8	635.66	517.95	353.15	23.54	0	0
S3	Tenor	forte	3578.55	87.3	2118.88	1059.44	400.23	0	0	0
S3	Tenor	forte	5720.98	86.3	3555.01	1765.73	400.23	0	0	0
S3	Tenor	forte	2848.72	84.7	1553.85	918.1799999999999	376.69	0	0	0
S3	Tenor	forte	2236.6	85.5	1318.41	612.12	306.06	0	0	0
S3	Tenor	forte	2754.54	82.3	1530.3	918.1799999999999	306.06	0	0	0
S4	Tenor	breathing	9.42	58.7	9.42	0	0	0	0	0
S4	Tenor	breathing	32.96	58.7	28.25	0	4.71	0	0	0
S4	Tenor	breathing	4.71	58.7	4.71	0	0	0	0	0
S4	Tenor	breathing	0	58.7	0	0	0	0	0	0
S4	Tenor	breathing	4.71	58.7	4.71	0	0	0	0	0
S4	Tenor	speaking	122.42	75.09999999999999	80.05	32.96	9.42	0	0	0
S4	Tenor	speaking	221.31	77.3	150.68	61.21	9.42	0	0	0
S4	Tenor	speaking	127.13	76.59999999999999	94.17	18.83	14.13	0	0	0
S4	Tenor	speaking	805.17	76.8	484.99	202.47	117.72	0	0	0
S4	Tenor	speaking	122.42	75.59999999999999	61.21	28.25	32.96	0	0	0
S4	Tenor	singing	1695.1	89.3	1068.86	447.32	174.22	4.71	0	0
S4	Tenor	singing	946.4299999999999	88.2	602.7	216.6	117.72	4.71	4.71	0
S4	Tenor	singing	1638.6	87.90000000000001	1012.35	461.44	160.09	0	0	4.71
S4	Tenor	singing	1520.88	90.09999999999999	946.4299999999999	409.65	160.09	4.71	0	0
S4	Tenor	singing	1266.62	89.5	767.51	348.44	150.68	0	0	0
S4	Tenor	piano	23.54	67.7	0	0	23.54	0	0	0
S4	Tenor	piano	23.54	66.3	23.54	0	0	0	0	0
S4	Tenor	piano	47.09	63.4	47.09	0	0	0	0	0
S4	Tenor	piano	376.69	64.5	235.43	70.63	70.63	0	0	0
S4	Tenor	piano	70.63	65	23.54	47.09	0	0	0	0
S4	Tenor	mezzoforte	588.58	80.09999999999999	306.06	117.72	164.8	0	0	0
S4	Tenor	mezzoforte	470.86	82.8	258.97	117.72	94.17	0	0	0
S4	Tenor	mezzoforte	94.17	80.5	47.09	0	47.09	0	0	0
S4	Tenor	mezzoforte	329.6	82.40000000000001	188.34	70.63	70.63	0	0	0
S4	Tenor	mezzoforte	141.26	83.5	70.63	47.09	23.54	0	0	0
S4	Tenor	forte	3625.64	90.09999999999999	1648.02	1059.44	894.64	23.54	0	0
S4	Tenor	forte	2048.25	90	706.29	729.84	612.12	0	0	0
S4	Tenor	forte	2307.22	91.3	1224.24	635.66	447.32	0	0	0
S4	Tenor	forte	1648.02	90.09999999999999	776.92	517.95	353.15	0	0	0
S4	Tenor	forte	2095.34	91.8	1035.9	588.58	470.86	0	0	0
S5	Alto	breathing	315.48	60.6	155.38	117.72	32.96	4.71	0	4.71
S5	Alto	breathing	9.42	60.6	4.71	4.71	0	0	0	0
S5	Alto	breathing	4.71	60.6	4.71	0	0	0	0	0
S5	Alto	breathing	4.71	60.6	4.71	0	0	0	0	0
S5	Alto	breathing	4.71	60.6	0	4.71	0	0	0	0
S5	Alto	speaking	240.14	68.40000000000001	183.64	28.25	28.25	0	0	0
S5	Alto	speaking	136.55	69	80.05	51.79	4.71	0	0	0
S5	Alto	speaking	678.04	69.40000000000001	437.9	183.64	51.79	4.71	0	0
S5	Alto	speaking	503.82	69.40000000000001	320.19	117.72	65.92	0	0	0
S5	Alto	speaking	390.82	70.2	268.39	113.01	9.42	0	0	0
S5	Alto	singing	951.14	76	555.62	254.27	136.55	0	4.71	0
S5	Alto	singing	1737.48	77.90000000000001	988.8099999999999	565.03	178.93	4.71	0	0
S5	Alto	singing	2665.08	79.59999999999999	1577.39	904.0599999999999	183.64	0	0	0
S5	Alto	singing	1271.33	79.3	725.13	428.48	117.72	0	0	0
S5	Alto	singing	1553.85	80.40000000000001	871.1	499.11	183.64	0	0	0
S5	Alto	piano	494.41	62.7	141.26	306.06	47.09	0	0	0
S5	Alto	piano	23.54	62.6	0	0	23.54	0	0	0
S5	Alto	piano	0	62.7	0	0	0	0	0	0
S5	Alto	piano	47.09	65.09999999999999	23.54	23.54	0	0	0	0
S5	Alto	piano	23.54	62.8	23.54	0	0	0	0	0
S5	Alto	mezzoforte	306.06	75.09999999999999	188.34	94.17	23.54	0	0	0
S5	Alto	mezzoforte	588.58	72.8	400.23	188.34	0	0	0	0
S5	Alto	mezzoforte	235.43	71.7	117.72	94.17	23.54	0	0	0
S5	Alto	mezzoforte	282.52	74.3	70.63	94.17	117.72	0	0	0
S5	Alto	mezzoforte	565.03	74	306.06	211.89	47.09	0	0	0
S5	Alto	forte	1412.59	79.59999999999999	565.03	447.32	400.23	0	0	0
S5	Alto	forte	2024.71	76.90000000000001	824.01	847.55	353.15	0	0	0
S5	Alto	forte	2707.46	75.5	1341.96	988.8099999999999	376.69	0	0	0
S5	Alto	forte	2165.97	74.3	1318.41	565.03	282.52	0	0	0
S5	Alto	forte	1389.04	75	635.66	494.41	258.97	0	0	0
S6	Alto	breathing	0	59.1	0	0	0	0	0	0
S6	Alto	breathing	0	59.1	0	0	0	0	0	0
S6	Alto	breathing	4.71	59.1	4.71	0	0	0	0	0
S6	Alto	breathing	0	59.1	0	0	0	0	0	0
S6	Alto	breathing	0	59.1	0	0	0	0	0	0
S6	Alto	speaking	84.76000000000001	67.09999999999999	37.67	28.25	18.83	0	0	0
S6	Alto	speaking	70.63	66.59999999999999	47.09	14.13	9.42	0	0	0
S6	Alto	speaking	14.13	65.40000000000001	9.42	4.71	0	0	0	0
S6	Alto	speaking	61.21	67.59999999999999	37.67	18.83	4.71	0	0	0
S6	Alto	speaking	56.5	66.3	23.54	18.83	14.13	0	0	0
S6	Alto	singing	5645.64	81.3	3394.92	1737.48	513.24	0	0	0
S6	Alto	singing	7171.23	81.3	4171.84	2443.77	550.91	4.71	0	0
S6	Alto	singing	6799.25	80.59999999999999	4054.12	2161.26	583.87	0	0	0
S6	Alto	singing	6092.96	82	3587.97	1944.66	555.62	4.71	0	0
S6	Alto	singing	5367.83	79.40000000000001	3173.61	1657.44	536.78	0	0	0
S6	Alto	piano	188.34	61.1	141.26	23.54	23.54	0	0	0
S6	Alto	piano	353.15	61.2	141.26	164.8	47.09	0	0	0
S6	Alto	piano	23.54	61.9	0	23.54	0	0	0	0
S6	Alto	piano	0	60.5	0	0	0	0	0	0
S6	Alto	piano	0	59.2	0	0	0	0	0	0
S6	Alto	mezzoforte	1365.5	71.8	988.8099999999999	306.06	70.63	0	0	0
S6	Alto	mezzoforte	2566.2	72.3	1977.62	376.69	211.89	0	0	0
S6	Alto	mezzoforte	3178.32	73.09999999999999	1977.62	894.64	306.06	0	0	0
S6	Alto	mezzoforte	1106.53	71.5	706.29	258.97	141.26	0	0	0
S6	Alto	mezzoforte	3366.66	73	2283.68	729.84	353.15	0	0	0
S6	Alto	forte	8004.66	76.3	5391.37	2213.05	400.23	0	0	0
S6	Alto	forte	2095.34	75.8	1624.47	353.15	117.72	0	0	0
S6	Alto	forte	3743.35	76.7	2472.03	941.72	329.6	0	0	0
S6	Alto	forte	3507.92	73.3	2118.88	1082.98	306.06	0	0	0
S6	Alto	forte	8616.780000000001	75.2	5532.63	2472.03	612.12	0	0	0
S7	Soprano	breathing	0	58.9	0	0	0	0	0	0
S7	Soprano	breathing	0	58.9	0	0	0	0	0	0
S7	Soprano	breathing	0	58.9	0	0	0	0	0	0
S7	Soprano	breathing	18.83	58.9	14.13	4.71	0	0	0	0
S7	Soprano	breathing	14.13	58.9	14.13	0	0	0	0	0
S7	Soprano	speaking	80.05	65	61.21	9.42	9.42	0	0	0
S7	Soprano	speaking	80.05	63.7	42.38	23.54	14.13	0	0	0
S7	Soprano	speaking	47.09	62.5	32.96	0	14.13	0	0	0
S7	Soprano	speaking	61.21	70.90000000000001	42.38	9.42	9.42	0	0	0
S7	Soprano	speaking	32.96	61.2	23.54	4.71	4.71	0	0	0
S7	Soprano	singing	1629.18	96.59999999999999	663.92	612.12	343.73	9.42	0	0
S7	Soprano	singing	1892.87	99.90000000000001	937.02	621.54	334.31	0	0	0
S7	Soprano	singing	1761.02	100.3	979.39	546.2	235.43	0	0	0
S7	Soprano	singing	2010.58	98.09999999999999	1087.69	612.12	310.77	0	0	0
S7	Soprano	singing	1398.46	97.2	673.33	499.11	226.01	0	0	0
S7	Soprano	piano	117.72	73.2	47.09	70.63	0	0	0	0
S7	Soprano	piano	47.09	70.3	47.09	0	0	0	0	0
S7	Soprano	piano	47.09	71.2	0	23.54	23.54	0	0	0
S7	Soprano	piano	70.63	68.3	47.09	0	23.54	0	0	0
S7	Soprano	piano	117.72	69.7	23.54	94.17	0	0	0	0
S7	Soprano	mezzoforte	1294.87	80.3	494.41	470.86	329.6	0	0	0
S7	Soprano	mezzoforte	3107.69	83	1671.56	988.8099999999999	447.32	0	0	0
S7	Soprano	mezzoforte	3225.41	84.5	1765.73	1012.35	447.32	0	0	0
S7	Soprano	mezzoforte	5273.66	86.59999999999999	3013.52	1742.19	494.41	0	0	23.54
S7	Soprano	mezzoforte	3719.81	81.90000000000001	1742.19	1412.59	565.03	0	0	0
S7	Soprano	forte	6733.33	95.09999999999999	4190.67	1954.08	588.58	0	0	0
S7	Soprano	forte	8075.29	91.59999999999999	4779.25	2683.91	612.12	0	0	0
S7	Soprano	forte	7062.93	95.7	4002.33	2095.34	965.27	0	0	0
S7	Soprano	forte	10311.88	96.40000000000001	6215.38	3248.95	847.55	0	0	0
S7	Soprano	forte	9228.9	93.8	5203.03	2989.98	1035.9	0	0	0
S8	Soprano	breathing	183.64	58.8	70.63	75.34	37.67	0	0	0
S8	Soprano	breathing	23.54	58.8	18.83	4.71	0	0	0	0
S8	Soprano	breathing	4.71	58.8	4.71	0	0	0	0	0
S8	Soprano	breathing	37.67	58.8	23.54	0	9.42	4.71	0	0
S8	Soprano	breathing	28.25	58.8	23.54	0	4.71	0	0	0
S8	Soprano	speaking	574.45	66	240.14	150.68	169.51	9.42	4.71	0
S8	Soprano	speaking	169.51	66.8	94.17	37.67	32.96	0	0	4.71
S8	Soprano	speaking	296.64	68.5	164.8	65.92	61.21	4.71	0	0
S8	Soprano	speaking	291.93	67	164.8	51.79	75.34	0	0	0
S8	Soprano	speaking	428.48	68.3	277.81	94.17	47.09	9.42	0	0
S8	Soprano	singing	1761.02	91.2	715.71	536.78	499.11	9.42	0	0
S8	Soprano	singing	1417.3	93.8	692.17	414.36	301.35	4.71	0	4.71
S8	Soprano	singing	1958.79	91.59999999999999	951.14	701.58	301.35	0	4.71	0
S8	Soprano	singing	1257.2	95.3	635.66	371.98	249.56	0	0	0
S8	Soprano	singing	1939.95	95.3	988.8099999999999	673.33	273.1	0	0	4.71
S8	Soprano	piano	353.15	73.7	235.43	47.09	70.63	0	0	0
S8	Soprano	piano	235.43	75.09999999999999	94.17	70.63	70.63	0	0	0
S8	Soprano	piano	94.17	72	94.17	0	0	0	0	0
S8	Soprano	piano	94.17	66.59999999999999	47.09	23.54	23.54	0	0	0
S8	Soprano	piano	23.54	68.40000000000001	0	0	23.54	0	0	0
S8	Soprano	mezzoforte	729.84	80.3	329.6	282.52	117.72	0	0	0
S8	Soprano	mezzoforte	706.29	80.90000000000001	211.89	306.06	188.34	0	0	0
S8	Soprano	mezzoforte	588.58	79.7	353.15	141.26	94.17	0	0	0
S8	Soprano	mezzoforte	612.12	78.2	353.15	164.8	94.17	0	0	0
S8	Soprano	mezzoforte	659.21	79.2	376.69	258.97	23.54	0	0	0
S8	Soprano	forte	3908.16	91.3	2024.71	1318.41	565.03	0	0	0
S8	Soprano	forte	4331.93	90	2165.97	1648.02	517.95	0	0	0
S8	Soprano	forte	3602.1	91.3	2095.34	1177.16	329.6	0	0	0
S8	Soprano	forte	5203.03	92.09999999999999	2754.54	1577.39	824.01	23.54	0	23.54
S8	Soprano	forte	3955.24	90.5	2118.88	1459.67	376.69	0	0	0
